# Supplementary material for: Identification of Genetic Loci and Candidate Genes Related to Grain Zinc and Iron Concentration Using a Zinc-Enriched Wheat ‘Zinc-Shakti’
Source: Front Genet. 2021 May 31;12:652653. doi: 10.3389/fgene.2021.652653 (PMC8237760; doi:10.3389/fgene.2021.652653)
Supplement: Supplementary Table 1 — Quantitative trait loci for agronomic and yield related traits in RIL population. [file Table_1.XLSX]

## Sheet: Agronomic&YieldTraits
Thousand Kernal weight (TKW)
QTL	Chr	Position	LeftMarker	RightMarker	LOD	LOD(GxE)	PVE	PVE(GxE)	Add	AddxY1	AddxY2	AddxY3	LeftCI	RightCI
QTKW-2A.1	2A	143	1026470	2300803	2.7917	0.2001	1.0325	0.0585	-0.3253	-0.0831	-0.0245	0.1076	135.5	148.5
QTKW-2A.2	2A	218	24505119	2254310	2.9963	0.2245	0.9548	0.0331	-0.3208	-0.0458	-0.0401	0.0859	216.5	222.5
QTKW-3A.1	3A	38	3026156	1010105	7.4715	3.324	2.317	0.7879	0.4067	0.0365	0.3379	-0.3744	35.5	39.5
QTKW-3A.2	3A	46	1134717	1007203	3.7444	1.4356	1.1983	0.391	0.2954	0.0336	-0.2669	0.2333	43.5	63.5
QTKW-3A.3	3A	126	1078217	1125410	6.6002	0.0179	2.4229	0.1798	0.4981	0.1994	-0.1044	-0.095	125.5	127.5
QTKW-3A.4	3A	153	1001373	3025190	2.702	0.2661	1.0254	0.0015	0.3327	-0.0077	-0.0101	0.0178	137.5	168.5
QTKW-4A.1	4A	33	1667037	979934	2.7598	0.0204	1.0169	0.1179	0.3141	0.1578	-0.106	-0.0518	25.5	38.5
QTKW-4A.2	4A	141	2281163	1095278	10.7015	1.9592	4.5912	1.4723	-0.5807	-0.4731	0.5028	-0.0297	140.5	142.5
QTKW-5A.1	5A	122	5411867	1141498	4.4047	2.6811	1.2065	0.6256	-0.2584	0.3426	-0.312	-0.0305	121.5	122.5
QTKW-5A.2	5A	126	1714015	2341646	6.4454	1.2916	3.0342	1.2464	-0.449	-0.5155	0.3651	0.1505	125.5	126.5
QTKW-6A.1	6A	68	4991641	1223541	2.7565	0.1314	0.9304	0.0569	0.3123	0.0732	-0.1108	0.0377	65.5	71.5
QTKW-6A.2	6A	108	1206846	1082014	39.7344	15.8426	16.861	8.0098	0.9843	-0.4082	1.295	-0.8868	107.5	108.5
QTKW-6A.3	6A	111	1698406	100027274	53.0206	23.9001	19.8896	8.6902	-1.1018	1.3668	-0.7922	-0.5746	110.5	111.5
QTKW-7A	7A	157	1863261	1281130	2.9929	0.389	0.9048	0.012	-0.3114	0.0325	-0.0504	0.0179	148.5	170.5
QTKW-1B	1B	118	3029489	1310560	2.5832	0.3514	0.8056	0.0588	0.2849	0.0349	0.0757	-0.1106	114.5	119.5
QTKW-2B.1	2B	230	2257357	2258657	2.6969	0.4335	0.8148	0.0193	-0.2934	0.0618	-0.0143	-0.0475	227.5	231.5
QTKW-2B.2	2B	260	3951560	1375526	2.6163	0.246	0.9657	0.0973	-0.3066	-0.0944	0.1426	-0.0482	258.5	260.5
QTKW-2B.3	2B	289	3570063	1036899	6.6573	1.8884	1.8634	0.25	-0.4243	0.1699	-0.2271	0.0572	287.5	289.5
QTKW-2B.4	2B	336	1135214	3034152	2.9437	0.0421	1.011	0.046	-0.3311	-0.0917	0.0851	0.0066	334.5	336.5
QTKW-5B.1	5B	72	5970713	9724690	40.4024	17.1099	16.318	7.8503	-0.9766	0.9393	-1.2848	0.3455	71.5	72.5
QTKW-5B.2	5B	328	4910073	5324298	4.1802	0.2369	1.428	0.002	-0.3952	-0.02	0.0148	0.0052	323.5	333.5
QTKW-6B	6B	203	1069178	1150257	3.2308	0.3294	0.953	0.0034	-0.3215	0.0263	-0.0187	-0.0076	201.5	207.5
QTKW-3D	3D	64	3024015	1229057	3.3796	0.4781	0.9999	0.0231	-0.325	0.0327	-0.0705	0.0379	52.5	70.5
QTKW-5D	5D	44	1089439	991465	4.3586	0.6696	1.2626	0.0254	0.3691	-0.0748	0.0378	0.037	32.5	47.5
QTKW-7D.1	7D	106	1091583	100024878	3.838	1.0547	1.1219	0.1909	0.3196	-0.0474	0.1962	-0.1488	105.5	106.5
QTKW-7D.1	7D	138	1007981	3570113	15.9784	0.8616	5.9671	0.2209	0.8113	0.1288	-0.2241	0.0953	134.5	142.5
Test weight (TW)
QTL	Chr	Position	LeftMarker	RightMarker	LOD	LOD(GxE)	PVE	PVE(GxE)	Add	AddxY1	AddxY2	AddxY3	LeftCI	RightCI
QTW-1A	1A	109	994818	7487530	3.4655	0.7003	0.9396	0.0023	0.0823	-0.004	0.004	-	107.5	109.5
QTW-2A	2A	63	1275045	1667166	7.0692	0.4164	3.4769	1.1297	0.1278	0.0887	-0.0887	-	62.5	63.5
QTW-6A.1	6A	34	1114250	100020323	3.8593	0.7726	1.0541	0.0009	-0.0862	0.0025	-0.0025	-	33.5	35.5
QTW-6A.2	6A	117	4993395	2252585	12.0659	1.3533	6.6054	2.6863	-0.1658	-0.1373	0.1373	-	116.5	117.5
QTW-7A	7A	111	1234816	100022768	3.3069	1.4509	1.5677	0.9498	-0.0657	-0.0814	0.0814	-	109.5	112.5
QTW-1B	1B	382	3020779	1217237	4.3626	0.8894	1.1815	0.0035	0.0926	-0.0051	0.0051	-	381.5	382.5
QTW-2B.1	2B	223	1045376	4989135	5.6744	0.3457	2.7485	0.8865	-0.114	-0.0786	0.0786	-	221.5	223.5
QTW-2B.2	2B	287	1006951	3570063	2.8966	0.0134	1.0779	0.1248	-0.0828	-0.03	0.03	-	282.5	289.5
QTW-7D	7D	180	3533158	1276810	64.5099	2.3229	73.5879	35.8963	0.5286	0.5159	-0.5159	-	179.5	181
Days to heading (DH)
QTL	Chr	Position	LeftMarker	RightMarker	LOD	LOD(GxE)	PVE	PVE(GxE)	Add	AddxY1	AddxY2	AddxY3	LeftCI	RightCI
QDH-3A	3A	0	12776917	1252683	2.7903	0.2143	1.0434	0.0324	-0.6685	-0.1197	0.1197	-	0	9.5
QDH-5A.1	5A	122	5411867	1141498	55.1015	1.4065	30.741	0.0044	3.8021	0.0455	-0.0455	-	121.5	122.5
QDH-5A.2	5A	132	1135154	1101105	17.4113	0.0526	8.4797	0.2849	1.9038	-0.3549	0.3549	-	130.5	135.5
QDH-5A.3	5A	258	1215677	1091474	4.9039	0.0785	2.5914	0.0932	1.0525	-0.2033	0.2033	-	248.5	267.5
QDH-2B	2B	290	1036899	3935335	11.6127	0.0013	5.1354	0.059	1.5173	-0.1636	0.1636	-	288.5	291.5
QDH-3B	3B	153	5324482	7342852	2.8929	0.0671	1.2209	0.0019	-0.7651	-0.0303	0.0303	-	147.5	159.5
QDH-5B	5B	109	3029056	1287956	8.6447	0.0961	3.6722	0	1.289	0.0044	-0.0044	-	107.5	109.5
QDH-3D.1	3D	86	2245455	1020843	3.0684	0.1382	1.163	0.0136	-0.7345	-0.0798	0.0798	-	76.5	95.5
QDH-3D.2	3D	119	2249063	986372	2.5146	0.0154	1.0137	0.0298	-0.6775	0.1179	-0.1179	-	118.5	123.5
QDH-6D	6D	14	2250869	981967	2.5126	0.0315	1.5314	0.0002	0.8242	0.0082	-0.0082	-	0	33.5
QDH-7D	7D	104	100029981	2249010	27.6273	0.0157	13.6754	0.2108	-2.4593	0.3077	-0.3077	-	102.5	105.5
Days to maturity (DM)
QTL	Chr	Position	LeftMarker	RightMarker	LOD	LOD(GxE)	PVE	PVE(GxE)	Add	AddxY1	AddxY2	AddxY3	LeftCI	RightCI
QDM-5A	5A	122	5411867	1141498	54.5462	0.5101	42.3831	0.809	2.9979	0.4182	-0.4182	-	121.5	122.5
QDM-6A	6A	111	1698406	100027274	4.0432	0.6296	2.0022	0.2145	0.6025	-0.2087	0.2087	-	110.5	112.5
QDM-7A	7A	64	1047387	3944490	3.64	0.2547	2.0782	0.2686	-0.606	-0.2335	0.2335	-	62.5	66.5
QDM-2B	2B	289	3570063	1036899	9.411	0.1257	5.0357	0.0029	1.0251	-0.0245	0.0245	-	287.5	291.5
QDM-5B.1	5B	53	1161664	988581	2.5504	0.0394	1.314	0.0601	0.5061	0.1108	-0.1108	-	47.5	56.5
QDM-5B.2	5B	110	1287956	1863891	5.4922	0.7591	3.1884	0.6893	0.7181	0.3772	-0.3772	-	108.5	112.5
QDM-6D	6D	186	1068228	3028753	2.9953	0.0237	1.5881	0.0003	-0.5684	-0.0073	0.0073	-	184.5	186
QDM-7D	7D	106	1091583	100024878	12.5823	4.8128	8.0872	4.0753	-0.9082	-0.9153	0.9153	-	105.5	106.5
Plant height (PH)
QTL	Chr	Position	LeftMarker	RightMarker	LOD	LOD(GxE)	PVE	PVE(GxE)	Add	AddxY1	AddxY2	AddxY3	LeftCI	RightCI
QPH-1A	1A	113	100031339	1279776	3.4854	0.0341	2.1277	0.0827	-0.7346	-0.1943	0.0308	0.1635	111.5	114.5
QPH-3A	3A	127	1125410	100027199	10.3295	4.7626	6.5741	3.2198	-0.9247	0.9736	-1.2081	0.2345	125.5	127.5
QPH-4A	4A	41	1208402	3024473	4.1679	2.3851	2.3196	1.2311	-0.5212	0.3147	0.4645	-0.7792	39.5	45.5
QPH-5A.1	5A	122	5411867	1141498	23.8044	9.3142	21.6259	12.4169	1.5621	2.5624	-1.3855	-1.1769	121.5	122.5
QPH-5A.2	5A	142	1101105	1084162	2.9371	0.1809	1.6561	0.0346	0.6458	-0.1292	0.0359	0.0933	137.5	146.5
QPH-6A	6A	34	1114250	100020323	4.8354	0.2083	3.0543	0.2971	-0.8362	-0.3854	0.2331	0.1522	33.5	34.5
QPH-7A.1	7A	53	1120503	1112653	3.278	0.1125	1.9701	0.1447	0.676	0.2657	-0.0953	-0.1704	50.5	55.5
QPH-7A.2	7A	66	1047387	3944490	2.8836	0.3627	1.7422	0.2621	0.608	0.1687	0.1929	-0.3616	62.5	67.5
QPH-1B	1B	115	3064864	100032506	2.6765	1.8148	1.6113	1.0778	-0.3649	0.3789	-0.7334	0.3545	114.5	116.5
QPH-2B.1	2B	97	1019460	7351692	2.5377	0.2235	1.4474	0.1361	-0.5754	-0.0597	-0.1912	0.2509	85.5	113.5
QPH-2B.2	2B	218	1221834	4989098	6.2892	3.0586	3.5701	1.6109	-0.7053	0.6218	0.2578	-0.8796	217.5	218.5
QPH-2B.3	2B	245	3959402	5364489	7.2243	4.1061	4.6193	2.7342	-0.687	0.4697	-1.1629	0.6932	244.5	246.5
QPH-2B.4	2B	248	1863039	1126452	6.2361	3.5958	4.5298	2.9399	-0.6296	-1.2108	0.6138	0.5971	247.5	249.5
QPH-3B	3B	195	3022574	1088815	6.4158	3.1313	3.6655	1.6985	0.7194	-0.5194	-0.4244	0.9438	194.5	195.5
QPH-5B.1	5B	141	4989045	3939780	3.3667	0.076	1.9558	0.0151	0.7042	-0.0472	0.0879	-0.0407	137.5	144.5
QPH-5B.2	5B	335	4910073	5324298	2.881	0.8461	1.5953	0.4118	0.5433	0.1953	-0.4518	0.2565	325.5	337.5
QPH-7B.1	7B	187	100016361	3946798	4.075	2.3823	2.5035	1.4837	-0.5044	0.4511	-0.8601	0.409	186.5	188.5
QPH-7B.2	7B	192	100029970	6037503	4.0627	3.1049	2.2518	1.6799	-0.378	0.4438	0.4722	-0.916	191.5	192
QPH-3D	3D	136	5411730	990037	22.3607	0.1808	14.4008	0.0331	-1.8935	-0.1105	0.1121	-0.0016	134.5	138.5
QPH-5D	5D	8	100021862	1089439	8.8503	3.5601	5.0319	1.8847	-0.9092	0.3351	0.6438	-0.9789	3.5	8.5
QPH-7D.1	7D	42	1039399	1100827	5.017	2.4946	3.4983	1.9958	-0.6121	-0.9965	0.5409	0.4556	39.5	47.5
QPH-7D.2	7D	105	2249010	1092320	3.7072	0.5065	2.4333	0.5366	-0.6937	-0.52	0.2973	0.2227	104.5	105.5
QPH-7D.3	7D	170	1088564	3533158	4.4633	0.1996	2.462	0.0304	0.8061	-0.0615	-0.0659	0.1274	167.5	174.5
